# Supplementary material for: Comparative analysis of jujube and sour jujube gave insight into their difference in genetic diversity and suitable habitat
Source: Front Genet. 2024 Feb 6;15:1322285. doi: 10.3389/fgene.2024.1322285 (PMC10878421; doi:10.3389/fgene.2024.1322285)
Supplement: Supplementary file 1 [file Table2.xlsx]

## Sheet: Sheet1
Table S2. Genetic diversity of Z. jujuba var. jujuba and Z. jujuba var. spinosa plastomes
Group	Number of accessions	Total number of sites (bp)	Number of variable sites	Number of haplotypes	Haplotype diversity (Hd)	Nucleotide diversity (Pi)
Z. jujuba	24	160558	258	16	0.913	0.00032
var. jujuba	12	160966	202	6	0.682	0.00021
var. spinosa	12	160858	64	10	0.955	7e-05
*Total number of sites were excluded the missing data and gaps
