# Supplementary material for: Comparative analysis of jujube and sour jujube gave insight into their difference in genetic diversity and suitable habitat
Source: Front Genet. 2024 Feb 6;15:1322285. doi: 10.3389/fgene.2024.1322285 (PMC10878421; doi:10.3389/fgene.2024.1322285)
Supplement: Supplementary file 4 [file Table1.xlsx]

## Sheet: Sheet1
Table S1. Detail information of 24 Z. jujuba var. jujuba and Z. jujuba var. spinosa species
Organism	ID	LSC (bp)	IR (bp)	SSC (bp)	Total length (bp)	%GC	Total genes	Protein coding genes	tRNA genes	rRNA genes	GB accession no.
Z. jujuba var. spinosa	ZjsS1	89057	26479	19356	161371	36.8	112	78	4	30	OR438234
Z. jujuba var. spinosa	ZjsS2	89284	26479	19356	161598	36.8	112	78	4	30	OR438239
Z. jujuba var. spinosa	ZjsS3	89232	26479	19356	161546	36.8	112	78	4	30	OR438242
Z. jujuba var. spinosa	ZjsS4	89250	26479	19357	161565	36.8	112	78	4	30	OR438241
Z. jujuba var. spinosa	ZjsS6	89286	26479	19356	161600	36.8	112	78	4	30	OR438240
Z. jujuba var. spinosa	ZjsS7	89069	26479	19356	161383	36.8	112	78	4	30	OR438235
Z. jujuba var. spinosa	ZjsS9	89312	26479	19356	161626	36.8	112	78	4	30	OR438233
Z. jujuba var. spinosa	ZjsS10	89293	26479	19356	161607	36.8	112	78	4	30	OR438238
Z. jujuba var. spinosa	ZjsZ2	89048	26479	19356	161362	36.8	112	78	4	30	OR438237
Z. jujuba var. spinosa	ZjsZ3	89058	26479	19356	161372	36.8	112	78	4	30	OR438236
Z. jujuba var. spinosa	from GB	88897	26479	19356	161211	36.8	112	78	4	30	KX266830
Z. jujuba var. spinosa	from GB	89292	26479	19356	161606	36.8	112	78	4	30	MW160433
Z. jujuba var. jujuba	ZjS5	89299	26514	19361	161688	36.8	112	78	4	30	OR438247
Z. jujuba var. jujuba	ZjZ1	89428	26515	19361	161819	36.8	112	78	4	30	OR438246
Z. jujuba var. jujuba	ZjZ4	89326	26515	19361	161717	36.8	112	78	4	30	OR438245
Z. jujuba var. jujuba	ZjZ5	89327	26515	19361	161718	36.8	112	78	4	30	OR438244
Z. jujuba var. jujuba	ZjZ6	89321	26515	19361	161712	36.8	112	78	4	30	OR438243
Z. jujuba var. jujuba	from GB	88974	26436	19369	161215	36.8	112	78	4	30	KX266829
Z. jujuba var. jujuba	from GB	89323	26515	19361	161714	36.8	112	78	4	30	MT919946
Z. jujuba var. jujuba	from GB	89329	26515	19361	161720	36.8	112	78	4	30	MW147671
Z. jujuba var. jujuba	from GB	89308	26497	19362	161664	36.8	112	78	4	30	MW381776
Z. jujuba var. jujuba	from GB	89323	26515	19361	161714	36.8	112	78	4	30	MW381780
Z. jujuba var. jujuba	from GB	89427	26515	19361	161818	36.8	112	78	4	30	OP537226
Z. jujuba var. jujuba	from GB	89326	26515	19361	161717	36.8	112	78	4	30	OP537227

## Sheet: Sheet2
		ZjsS1	OR438234
		ZjsS2	OR438239
		ZjsS3	OR438242
		ZjsS4	OR438241
		ZjsS6	OR438240
		ZjsS7	OR438235
		ZjsS9	OR438233
		ZjsS10	OR438238
		ZjsZ2	OR438237
		ZjsZ3	OR438236
		ZjS5	OR438247
		ZjZ1	OR438246
		ZjZ4	OR438245
		ZjZ5	OR438244
		ZjZ6	OR438243
